# Supplementary material for: Pre-Referral Primary Care Blood Tests and Symptom Presentation before Cancer Diagnosis: National Cancer Diagnosis Audit Data
Source: Cancers (Basel). 2023 Jul 12;15(14):3587. doi: 10.3390/cancers15143587 (PMC10377509; doi:10.3390/cancers15143587)
Supplement: Supplementary file 1 [file cancers-15-03587-s001.zip]

Archive with 1 entries (1 files):
- cancers-2474858-SI.pdf
